# Supplementary material for: Digitally predicting protein localization and manipulating protein activity in fluorescence images using 4D reslicing GAN
Source: Bioinformatics. 2022 Nov 14;39(1):btac719. doi: 10.1093/bioinformatics/btac719 (PMC9805574; doi:10.1093/bioinformatics/btac719)
Supplement: btac719_Supplementary_Data [file btac719_supplementary_data.zip]

Archive with 43 entries (43 files):
- algorithm.sty
- algorithm2e.sty
- algorithmic.sty
- algorithmicx.sty
- algpseudocode.sty
- alltt.sty
- array.sty
- bioinfo.cls
- caption.sty
- chngpage.sty
- color.sty
- crop.sty
- document.bib
- float.sty
- flushend.sty
- graphicx.sty
- landscap.sty
- main.tex
- natbib.bst
- natbib.sty
- plain.bst
- stfloats.sty
- url.sty
- egbib.bib
- sections/supp.tex
- OUP_First_SBk_Bot_8401-eps-converted-to.pdf
- OUP_First_SBk_Bot_8401.eps
- Sample.pdf
- crop.cfg
- figures/figure_method1_1.drawio.pdf
- figures/spp_more_PLP_myo-ecad.drawio.pdf
- figures/spp_more_DK_aju-ecad.drawio.pdf
- figures/spp_more_DK_ecad-myo.drawio.pdf
- figures/spp_more_DK_myo-ecad.drawio.pdf
- figures/spp_more_PLP_aju-ecad.drawio.pdf
- figures/spp_more_PLP_aju-myo.drawio.pdf
- figures/spp_more_PLP_ecad-aju.drawio.pdf
- figures/spp_more_PLP_myo-aju.drawio.pdf
- figures/spp1_1.drawio.pdf
- figures/spp2_1.drawio.pdf
- figures/spp3_1.drawio.pdf
- figures/whyMyoJubbad.drawio.pdf
- figures/spp_more_PLP_ecad-myo.drawio.pdf
