# Supplementary material for: Digitally predicting protein localization and manipulating protein activity in fluorescence images using 4D reslicing GAN
Source: Bioinformatics. 2022 Nov 14;39(1):btac719. doi: 10.1093/bioinformatics/btac719 (PMC9805574; doi:10.1093/bioinformatics/btac719)
Supplement: btac719_Supplementary_Data [file btac719_supplementary_data.zip › algorithm.sty]

% ALGORITHM STYLE -- Released 8 April 1996
%    for LaTeX-2e
% Copyright -- 1994 Peter Williams
%
% E-mail pwil3058@bigpond.net.au
%
% This style file is free software; you can redistribute it and/or
% modify it under the terms of the GNU Lesser General Public
% License as published by the Free Software Foundation; either
% version 2 of the License, or (at your option) any later version.
%
% This style file is distributed in the hope that it will be useful,
% but WITHOUT ANY WARRANTY; without even the implied warranty of
% MERCHANTABILITY or FITNESS FOR A PARTICULAR PURPOSE.  See the GNU
% Lesser General Public License for more details.
%
% You should have received a copy of the GNU Lesser General Public
% License along with this style file; if not, write to the
% Free Software Foundation, Inc., 59 Temple Place - Suite 330,
% Boston, MA  02111-1307, USA.
%
\NeedsTeXFormat{LaTeX2e}
\ProvidesPackage{algorithm}
\typeout{Document Style `algorithm' - floating environment}

\RequirePackage{float}
\RequirePackage{ifthen}
\newcommand{\ALG@within}{nothing}
\newboolean{ALG@within}
\setboolean{ALG@within}{false}
\newcommand{\ALG@floatstyle}{ruled}
\newcommand{\ALG@name}{Algorithm}
\newcommand{\listalgorithmname}{List of \ALG@name s}

% Declare Options
% first appearance
\DeclareOption{plain}{
  \renewcommand{\ALG@floatstyle}{plain}
}
\DeclareOption{ruled}{
  \renewcommand{\ALG@floatstyle}{ruled}
}
\DeclareOption{boxed}{
  \renewcommand{\ALG@floatstyle}{boxed}
}
% then numbering convention
\DeclareOption{part}{
  \renewcommand{\ALG@within}{part}
  \setboolean{ALG@within}{true}
}
\DeclareOption{chapter}{
  \renewcommand{\ALG@within}{chapter}
  \setboolean{ALG@within}{true}
}
\DeclareOption{section}{
  \renewcommand{\ALG@within}{section}
  \setboolean{ALG@within}{true}
}
\DeclareOption{subsection}{
  \renewcommand{\ALG@within}{subsection}
  \setboolean{ALG@within}{true}
}
\DeclareOption{subsubsection}{
  \renewcommand{\ALG@within}{subsubsection}
  \setboolean{ALG@within}{true}
}
\DeclareOption{nothing}{
  \renewcommand{\ALG@within}{nothing}
  \setboolean{ALG@within}{true}
}
\DeclareOption*{\edef\ALG@name{\CurrentOption}}

% ALGORITHM
%
\ProcessOptions
\floatstyle{\ALG@floatstyle}
\ifthenelse{\boolean{ALG@within}}{
  \ifthenelse{\equal{\ALG@within}{part}}
     {\newfloat{algorithm}{htbp}{loa}[part]}{}
  \ifthenelse{\equal{\ALG@within}{chapter}}
     {\newfloat{algorithm}{htbp}{loa}[chapter]}{}
  \ifthenelse{\equal{\ALG@within}{section}}
     {\newfloat{algorithm}{htbp}{loa}[section]}{}
  \ifthenelse{\equal{\ALG@within}{subsection}}
     {\newfloat{algorithm}{htbp}{loa}[subsection]}{}
  \ifthenelse{\equal{\ALG@within}{subsubsection}}
     {\newfloat{algorithm}{htbp}{loa}[subsubsection]}{}
  \ifthenelse{\equal{\ALG@within}{nothing}}
     {\newfloat{algorithm}{htbp}{loa}}{}
}{
  \newfloat{algorithm}{htbp}{loa}
}
\floatname{algorithm}{\ALG@name}

\newcommand{\listofalgorithms}{\listof{algorithm}{\listalgorithmname}}
