# Supplementary material for: Digitally predicting protein localization and manipulating protein activity in fluorescence images using 4D reslicing GAN
Source: Bioinformatics. 2022 Nov 14;39(1):btac719. doi: 10.1093/bioinformatics/btac719 (PMC9805574; doi:10.1093/bioinformatics/btac719)
Supplement: btac719_Supplementary_Data [file btac719_supplementary_data.zip › algpseudocode.sty]

% PSEUDOCODE ALGORITHMIC STYLE -- Released 27 APR 2005
%    for LaTeX version 2e
%
% Copyright Szasz Janos
% E-mail szaszjanos@users.sourceforge.net
% Based on Peter Williams's algorithmic.sty
%
\NeedsTeXFormat{LaTeX2e}%
\ProvidesPackage{algpseudocode}%
\RequirePackage{ifthen}%
\RequirePackage{algorithmicx}%
\typeout{Document Style - pseudocode environments for use with the `algorithmicx' style}%
%
\def\ALG@noend{f}%
\newboolean{ALG@compatible}%
\setboolean{ALG@compatible}{false}%
%
\DeclareOption{noend}{\def\ALG@noend{t}}%
\DeclareOption{end}{\def\ALG@noend{f}}%
\DeclareOption{compatible}{\typeout{For compatibility mode use algcompatible.sty!!!}\setboolean{ALG@compatible}{true}}%
\DeclareOption{noncompatible}{\setboolean{ALG@noncompatible}{false}}%
\ProcessOptions%
%
%      ***      DECLARATIONS      ***
%
\algnewlanguage{pseudocode}%
\alglanguage{pseudocode}%
%
%      ***      KEYWORDS      ***
%
\algnewcommand\algorithmicend{\textbf{end}}
\algnewcommand\algorithmicdo{\textbf{do}}
\algnewcommand\algorithmicwhile{\textbf{while}}
\algnewcommand\algorithmicfor{\textbf{for}}
\algnewcommand\algorithmicforall{\textbf{for all}}
\algnewcommand\algorithmicloop{\textbf{loop}}
\algnewcommand\algorithmicrepeat{\textbf{repeat}}
\algnewcommand\algorithmicuntil{\textbf{until}}
\algnewcommand\algorithmicprocedure{\textbf{procedure}}
\algnewcommand\algorithmicfunction{\textbf{function}}
\algnewcommand\algorithmicif{\textbf{if}}
\algnewcommand\algorithmicthen{\textbf{then}}
\algnewcommand\algorithmicelse{\textbf{else}}
\algnewcommand\algorithmicrequire{\textbf{Require:}}
\algnewcommand\algorithmicensure{\textbf{Ensure:}}
\algnewcommand\algorithmicreturn{\textbf{return}}
\algnewcommand\textproc{\textsc}
%
%      ***      DECLARED LOOPS      ***
%
\algdef{SE}[WHILE]{While}{EndWhile}[1]{\algorithmicwhile\ #1\ \algorithmicdo}{\algorithmicend\ \algorithmicwhile}%
\algdef{SE}[FOR]{For}{EndFor}[1]{\algorithmicfor\ #1\ \algorithmicdo}{\algorithmicend\ \algorithmicfor}%
\algdef{S}[FOR]{ForAll}[1]{\algorithmicforall\ #1\ \algorithmicdo}%
\algdef{SE}[LOOP]{Loop}{EndLoop}{\algorithmicloop}{\algorithmicend\ \algorithmicloop}%
\algdef{SE}[REPEAT]{Repeat}{Until}{\algorithmicrepeat}[1]{\algorithmicuntil\ #1}%
\algdef{SE}[IF]{If}{EndIf}[1]{\algorithmicif\ #1\ \algorithmicthen}{\algorithmicend\ \algorithmicif}%
\algdef{C}[IF]{IF}{ElsIf}[1]{\algorithmicelse\ \algorithmicif\ #1\ \algorithmicthen}%
\algdef{Ce}[ELSE]{IF}{Else}{EndIf}{\algorithmicelse}%
\algdef{SE}[PROCEDURE]{Procedure}{EndProcedure}%
   [2]{\algorithmicprocedure\ \textproc{#1}\ifthenelse{\equal{#2}{}}{}{(#2)}}%
   {\algorithmicend\ \algorithmicprocedure}%
\algdef{SE}[FUNCTION]{Function}{EndFunction}%
   [2]{\algorithmicfunction\ \textproc{#1}\ifthenelse{\equal{#2}{}}{}{(#2)}}%
   {\algorithmicend\ \algorithmicfunction}%
%
\ifthenelse{\equal{\ALG@noend}{t}}%
   {%
   \algtext*{EndWhile}%
   \algtext*{EndFor}%
   \algtext*{EndLoop}%
   \algtext*{EndIf}%
   \algtext*{EndProcedure}%
   \algtext*{EndFunction}%
   }{}%
%
%      ***      OTHER DECLARATIONS      ***
%
\algnewcommand\Require{\item[\algorithmicrequire]}%
\algnewcommand\Ensure{\item[\algorithmicensure]}%
\algnewcommand\Return{\algorithmicreturn{} }%
\algnewcommand\Call[2]{\textproc{#1}\ifthenelse{\equal{#2}{}}{}{(#2)}}%
%
%
%
\ifthenelse{\boolean{ALG@compatible}}%
   {%
   \ifthenelse{\equal{\ALG@noend}{t}}%
      {\RequirePackage[noend]{algcompatible}}%
      {\RequirePackage{algcompatible}}%
   }%
   {}%
%
