# Supplementary material for: Digitally predicting protein localization and manipulating protein activity in fluorescence images using 4D reslicing GAN
Source: Bioinformatics. 2022 Nov 14;39(1):btac719. doi: 10.1093/bioinformatics/btac719 (PMC9805574; doi:10.1093/bioinformatics/btac719)
Supplement: btac719_Supplementary_Data [file btac719_supplementary_data.zip › alltt.sty]

%%
%% This is file `alltt.sty',
%% generated with the docstrip utility.
%%
%% The original source files were:
%%
%% alltt.dtx  (with options: `package')
%% 
%% This is a generated file.
%% 
%% Copyright 1993 1994 1995 1996 1997 1998 1999 2000
%% The LaTeX3 Project and any individual authors listed elsewhere
%% in this file.
%% 
%% This file was generated from file(s) of the LaTeX base system.
%% --------------------------------------------------------------
%% 
%% It may be distributed and/or modified under the
%% conditions of the LaTeX Project Public License, either version 1.2
%% of this license or (at your option) any later version.
%% The latest version of this license is in
%%    http://www.latex-project.org/lppl.txt
%% and version 1.2 or later is part of all distributions of LaTeX
%% version 1999/12/01 or later.
%% 
%% This file may only be distributed together with a copy of the LaTeX
%% base system. You may however distribute the LaTeX base system without
%% such generated files.
%% 
%% The list of all files belonging to the LaTeX base distribution is
%% given in the file `manifest.txt'. See also `legal.txt' for additional
%% information.
%% 
%%
%% File `alltt.dtx'.
%% Copyright (C) 1987 by Leslie Lamport
%% Copyright (C) 1994--1997 LaTeX3 project, Johannes Braams
%%                       all rights reserved.
%%
\NeedsTeXFormat{LaTeX2e}
\ProvidesPackage{alltt}
              [1997/06/16 v2.0g defines alltt environment]
\begingroup
\lccode`\~=`\'
\lowercase{\endgroup
\newenvironment{alltt}{%
  \trivlist
  \item\relax
    \if@minipage
    \else
      \vskip\parskip
    \fi
    \leftskip\@totalleftmargin
    \rightskip\z@skip
    \parindent\z@
    \parfillskip\@flushglue
    \parskip\z@skip
    \@@par
    \@tempswafalse
    \def\par{%
      \if@tempswa
        \leavevmode\null\@@par\penalty\interlinepenalty
    \else
      \@tempswatrue
      \ifhmode\@@par\penalty\interlinepenalty\fi
    \fi}
    \obeylines
    \verbatim@font
    \let\org@prime~%
    \@noligs
    \everymath\expandafter{\the\everymath
      \catcode`\'=12 \let~\org@prime}
    \everydisplay\expandafter{\the\everydisplay
      \catcode`\'=12 \let~\org@prime}
    \let\org@dospecials\dospecials
    \g@remfrom@specials{\\}
    \g@remfrom@specials{\{}
    \g@remfrom@specials{\}}
    \let\do\@makeother
    \dospecials
    \let\dospecials\org@dospecials
    \frenchspacing\@vobeyspaces
    \everypar \expandafter{\the\everypar \unpenalty}}
{\endtrivlist}}
\def\g@remfrom@specials#1{%
  \def\@new@specials{}
  \def\@remove##1{%
    \ifx##1#1\else
    \g@addto@macro\@new@specials{\do ##1}\fi}
  \let\do\@remove\dospecials
  \let\dospecials\@new@specials
  }
\endinput
%%
%% End of file `alltt.sty'.
