# Supplementary material for: Digitally predicting protein localization and manipulating protein activity in fluorescence images using 4D reslicing GAN
Source: Bioinformatics. 2022 Nov 14;39(1):btac719. doi: 10.1093/bioinformatics/btac719 (PMC9805574; doi:10.1093/bioinformatics/btac719)
Supplement: btac719_Supplementary_Data [file btac719_supplementary_data.zip › caption.sty]

%%
%% This is file `caption.sty',
%% generated with the docstrip utility.
%%
%% The original source files were:
%%
%% caption.dtx  (with options: `package')
%% 
%% Copyright (C) 1994-95 Harald Axel Sommerfeldt
%% 
\NeedsTeXFormat{LaTeX2e}[1994/06/01]
\ProvidesPackage{caption}[1995/04/05 v1.4b caption package (HS)]
\typeout{Package: caption v1.4b <1995/04/05> (Harald Sommerfeldt)}
\newcommand{\captionsize}{}
\newcommand{\captionfont}{\captionsize}
\newcommand{\captionlabelfont}{}
\newlength{\captionmargin}
\newcommand{\as@normalcaption}[2]{%
  #1 #2\par}
\newcommand{\as@isucaption}[2]{%
  \sbox{\as@captionbox}{#1\space}%
  \addtolength{\as@captionwidth}{-\wd\as@captionbox}%
  \usebox{\as@captionbox}\parbox[t]{\as@captionwidth}{\leavevmode#2}}
\newcommand{\as@centercaption}[2]{%
  \parbox[t]{\as@captionwidth}{{\centering#1 #2\par}}}
\newcommand{\as@annecaption}[2]{%
  \addtolength{\leftskip}{0pt plus 1fil}%
  \addtolength{\rightskip}{0pt plus -1fil}%
  \setlength{\parfillskip}{0pt plus 2fil}%
  #1 #2\par}
\let\as@shortcaption\as@centercaption
\ifx\thesubfigure\undefined
  \newcommand{\as@subcapsize}[1]{}
\else%
  \typeout{\space\space\space\space\space\space\space\space\space
           `subfigure' package detected}
  \let\as@subcapsize\subcapsize
  \renewcommand{\@thesubfigure}{{\captionlabelfont\thesubfigure}\space}
  \renewcommand{\@thesubtable}{{\captionlabelfont\thesubtable}\space}
\fi
\DeclareOption{normal}{\let\as@caption\as@normalcaption}
\DeclareOption{isu}{\let\as@caption\as@isucaption}
\DeclareOption{hang}{\ExecuteOptions{isu}}
\DeclareOption{center}{\let\as@caption\as@centercaption}
\DeclareOption{anne}{\let\as@caption\as@annecaption}
\DeclareOption{centerlast}{\ExecuteOptions{anne}}
\DeclareOption{nooneline}{\AtBeginDocument{\let\as@shortcaption\as@caption}}
\DeclareOption{scriptsize}{%
  \renewcommand{\captionsize}{\scriptsize}
  \as@subcapsize{\scriptsize}}
\DeclareOption{footnotesize}{%
  \renewcommand{\captionsize}{\footnotesize}
  \as@subcapsize{\scriptsize}}
\DeclareOption{small}{%
  \renewcommand{\captionsize}{\small}
  \as@subcapsize{\footnotesize}}
\DeclareOption{normalsize}{%
  \renewcommand{\captionsize}{\normalsize}
  \as@subcapsize{\footnotesize}}
\DeclareOption{large}{%
  \renewcommand{\captionsize}{\large}
  \as@subcapsize{\normalsize}}
\DeclareOption{Large}{%
  \renewcommand{\captionsize}{\Large}
  \as@subcapsize{\large}}
\DeclareOption{up}{\renewcommand{\captionlabelfont}{\upshape}}
\DeclareOption{it}{\renewcommand{\captionlabelfont}{\itshape}}
\DeclareOption{sl}{\renewcommand{\captionlabelfont}{\slshape}}
\DeclareOption{sc}{\renewcommand{\captionlabelfont}{\scshape}}
\DeclareOption{md}{\renewcommand{\captionlabelfont}{\mdseries}}
\DeclareOption{bf}{\renewcommand{\captionlabelfont}{\bfseries}}
\DeclareOption{rm}{\renewcommand{\captionlabelfont}{\rmfamily}}
\DeclareOption{sf}{\renewcommand{\captionlabelfont}{\sffamily}}
\DeclareOption{tt}{\renewcommand{\captionlabelfont}{\ttfamily}}
\DeclareOption{ruled}{\newcommand\as@ruled{}}
\ExecuteOptions{normal}
\ProcessOptions
\newsavebox{\as@captionbox}
\newlength{\as@captionwidth}
\newcommand{\as@makecaption}[2]{%
  \setlength{\leftskip}{\captionmargin}%
  \setlength{\rightskip}{\captionmargin}%
  \addtolength{\as@captionwidth}{-2\captionmargin}%
  \captionfont%
  \sbox{\as@captionbox}{{\captionlabelfont #1:} #2}%
  \ifdim \wd\as@captionbox >\as@captionwidth
    \as@caption{{\captionlabelfont #1:}}{#2}%
  \else%
    \as@shortcaption{{\captionlabelfont #1:}}{#2}%
  \fi}
\renewcommand{\@makecaption}[2]{%
  \vskip\abovecaptionskip%
  \setlength{\as@captionwidth}{\linewidth}%
  \as@makecaption{#1}{#2}%
  \vskip\belowcaptionskip}
\ifx\@makerotcaption\undefined
\else
  \typeout{\space\space\space\space\space\space\space\space\space
           `rotating' package detected}
  \renewcommand{\@makerotcaption}[2]{%
    \captionfont%
    \sbox{\as@captionbox}{{\captionlabelfont #1:} #2}%
    \ifdim \wd\as@captionbox > .8\vsize
      \rotatebox{90}{%
        \setlength{\as@captionwidth}{.8\textheight}%
        \begin{minipage}{\as@captionwidth}%
          \as@caption{{\captionlabelfont #1:}}{#2}%
        \end{minipage}}\par
    \else%
      \rotatebox{90}{\usebox{\as@captionbox}}%
    \fi
    \hspace{12pt}}
\fi
\ifx\floatc@plain\undefined
\else
  \typeout{\space\space\space\space\space\space\space\space\space
           `float' package detected}
  \renewcommand\floatc@plain[2]{%
    \setlength{\as@captionwidth}{\linewidth}%
    \as@makecaption{#1}{#2}}
  \ifx\as@ruled\undefined
  \else
    \renewcommand\floatc@ruled[2]{%
      \setlength{\as@captionwidth}{\linewidth}%
      \captionfont%
      \as@caption{{\captionlabelfont #1:}}{#2}}
  \fi
\fi
\endinput
%%
%% End of file `caption.sty'.
