# Supplementary material for: Digitally predicting protein localization and manipulating protein activity in fluorescence images using 4D reslicing GAN
Source: Bioinformatics. 2022 Nov 14;39(1):btac719. doi: 10.1093/bioinformatics/btac719 (PMC9805574; doi:10.1093/bioinformatics/btac719)
Supplement: btac719_Supplementary_Data [file btac719_supplementary_data.zip › graphicx.sty]

%%
%% This is file `graphicx.sty',
%% generated with the docstrip utility.
%%
%% The original source files were:
%%
%% graphicx.dtx  (with options: `package')
%% 
%% graphicx.dtx Copyright (C) 1994      David Carlisle Sebastian Rahtz
%%              Copyright (C) 1995 1996 1997 1999 David Carlisle
%%
%% This file is part of the Standard LaTeX `Graphics Bundle'.
%% It may be distributed under the terms of the LaTeX Project Public
%% License, as described in lppl.txt in the base LaTeX distribution.
%% Either version 1.0 or, at your option, any later version.
%%
\NeedsTeXFormat{LaTeX2e}[1995/12/01]
\ProvidesPackage{graphicx}
          [1999/02/16 v1.0f  Enhanced LaTeX Graphics (DPC,SPQR)]
\DeclareOption{unknownkeysallowed}
  {\PassOptionsToPackage\CurrentOption{keyval}}
\DeclareOption*{\PassOptionsToPackage\CurrentOption{graphics}}
\ProcessOptions
\RequirePackage{keyval,graphics}
\define@key{Gin}{bb}
           {\Gin@bboxtrue\Gread@parse@bb#1 \\}
\define@key{Gin}{bbllx}
           {\Gin@bboxtrue\Gin@defaultbp\Gin@llx{#1}}
\define@key{Gin}{bblly}
           {\Gin@bboxtrue\Gin@defaultbp\Gin@lly{#1}}
\define@key{Gin}{bburx}
           {\Gin@bboxtrue\Gin@defaultbp\Gin@urx{#1}}
\define@key{Gin}{bbury}
           {\Gin@bboxtrue\Gin@defaultbp\Gin@ury{#1}}
\define@key{Gin}{hiresbb}[true]{%
  \edef\Gread@BBox{%
    \@percentchar\@percentchar
    \csname if#1\endcsname HiRes\fi
    BoundingBox}}
\let\KV@Gin@natwidth\KV@Gin@bburx
\let\KV@Gin@natheight\KV@Gin@bbury
\define@key{Gin}{viewport}
           {\let\Gin@viewport@code\Gin@viewport\Gread@parse@vp#1 \\}
\define@key{Gin}{trim}
           {\let\Gin@viewport@code\Gin@trim\Gread@parse@vp#1 \\}
\def\Gread@parse@vp#1 #2 #3 #4 #5\\{%
  \Gin@defaultbp\Gin@vllx{#1}%
  \Gin@defaultbp\Gin@vlly{#2}%
  \Gin@defaultbp\Gin@vurx{#3}%
  \Gin@defaultbp\Gin@vury{#4}}%
\def\Gin@viewport{%
  \let\Gin@ollx\Gin@llx
  \let\Gin@olly\Gin@lly
  \let\Gin@ourx\Gin@urx
  \let\Gin@oury\Gin@ury
  \dimen@\Gin@llx\p@\advance\dimen@ \Gin@vurx\p@
                      \edef\Gin@urx{\strip@pt\dimen@}%
  \dimen@\Gin@lly\p@\advance\dimen@ \Gin@vury\p@
                      \edef\Gin@ury{\strip@pt\dimen@}%
  \dimen@\Gin@llx\p@\advance\dimen@ \Gin@vllx\p@
                      \edef\Gin@llx{\strip@pt\dimen@}%
  \dimen@\Gin@lly\p@\advance\dimen@ \Gin@vlly\p@
                      \edef\Gin@lly{\strip@pt\dimen@}}
\def\Gin@trim{%
  \let\Gin@ollx\Gin@llx
  \let\Gin@olly\Gin@lly
  \let\Gin@ourx\Gin@urx
  \let\Gin@oury\Gin@ury
  \dimen@\Gin@llx\p@\advance\dimen@ \Gin@vllx\p@
                      \edef\Gin@llx{\strip@pt\dimen@}%
  \dimen@\Gin@lly\p@\advance\dimen@ \Gin@vlly\p@
                      \edef\Gin@lly{\strip@pt\dimen@}%
  \dimen@\Gin@urx\p@\advance\dimen@ -\Gin@vurx\p@
                      \edef\Gin@urx{\strip@pt\dimen@}%
  \dimen@\Gin@ury\p@\advance\dimen@ -\Gin@vury\p@
                      \edef\Gin@ury{\strip@pt\dimen@}}
\let\Gin@vllx\Gin@llx\let\Gin@vlly\Gin@llx
\let\Gin@vurx\Gin@llx\let\Gin@vury\Gin@llx
\define@key{Gin}{angle}
           {\Gin@esetsize
            \@tempswatrue
            \edef\@tempa{\toks@{\noexpand\Gin@erotate{#1}{\the\toks@}}}%
            \@tempa}
\define@key{Gin}{origin}[c]{%
  \def\Gin@erotate{\Grot@box@kv[origin=#1]}}
\define@key{Gin}{width}{\def\Gin@ewidth{#1}}
\define@key{Gin}{height}{\def\Gin@eheight{#1}}
\define@key{Gin}{totalheight}{%
  \def\Gin@eresize{\totalheight}\def\Gin@eheight{#1}}
\define@key{Gin}{keepaspectratio}[true]{%
  \lowercase{\Gin@boolkey{#1}}{iso}}
\define@key{Gin}{scale}{%
  \if@tempswa
    \edef\@tempa{\toks@{\noexpand\Gscale@box{#1}[#1]{\the\toks@}}}%
    \@tempa
  \else
    \def\Gin@req@sizes{%
      \def\Gin@scalex{#1}\let\Gin@scaley\Gin@exclamation
      \Gin@req@height\Gin@scalex\Gin@nat@height
      \Gin@req@width\Gin@scalex\Gin@nat@width}%
  \fi
  \@tempswatrue}
\define@key{Gin}{draft}[true]{%
  \lowercase{\Gin@boolkey{#1}}{draft}}
\define@key{Gin}{clip}[true]{%
  \lowercase{\Gin@boolkey{#1}}{clip}}
\define@key{Gin}{type}{%
  \def\Ginclude@graphics##1{%
    \begingroup
    \def\Gin@base{##1}%
    \edef\@tempa{{#1}{\Gin@eread}{\Gin@ecom{##1\Gin@eext}}}%
    \expandafter\Gin@setfile\@tempa
    \endgroup}}
\define@key{Gin}{ext}{\def\Gin@eext{#1}}
\let\Gin@eext\@empty
\define@key{Gin}{read}{%
 \def\Gin@eread{#1}%
 \def\@tempa{*}\ifx\@tempa\Gin@eread\def\Gin@eread{\Gin@eext}\fi}
\let\Gin@eread\@empty
\define@key{Gin}{command}{\def\Gin@ecom##1{#1}}
\let\Gin@ecom\@firstofone
\def\Gin@boolkey#1#2{%
  \csname Gin@#2\ifx\relax#1\relax true\else#1\fi\endcsname}
\def\Gin@eresize{\height}
\def\Gin@esetsize{%
  \let\@tempa\Gin@exclamation
  \if@tempswa
    \edef\@tempa{\toks@{\noexpand
             \Gscale@@box\noexpand\Gin@eresize
              {\Gin@ewidth}{\Gin@eheight}{\the\toks@}}}%
    \@tempa
  \else
    \ifx\Gin@ewidth\@tempa
      \ifx\Gin@eheight\@tempa
      \else
         \let\Gin@@eheight\Gin@eheight
         \def\Gin@req@sizes{%
           \Gscale@div\Gin@scaley\Gin@@eheight\Gin@nat@height
           \let\Gin@scalex\Gin@exclamation
           \setlength\Gin@req@height\Gin@@eheight
           \Gin@req@width\Gin@scaley\Gin@nat@width}%
      \fi
    \else
      \ifx\Gin@eheight\@tempa
         \let\Gin@@ewidth\Gin@ewidth
         \def\Gin@req@sizes{%
           \Gscale@div\Gin@scalex\Gin@@ewidth\Gin@nat@width
           \let\Gin@scaley\Gin@exclamation
           \setlength\Gin@req@width\Gin@@ewidth
           \Gin@req@height\Gin@scalex\Gin@nat@height}%
      \else
         \let\Gin@@ewidth\Gin@ewidth
         \let\Gin@@eheight\Gin@eheight
         \def\Gin@nosize##1{%
           \KV@Gin@natwidth\Gin@@ewidth
           \KV@Gin@natheight\Gin@@eheight}%
         \def\Gin@req@sizes{%
           \Gscale@div\Gin@scalex\Gin@@ewidth\Gin@nat@width
           \Gscale@div\Gin@scaley\Gin@@eheight\Gin@nat@height
           \ifGin@iso
             \ifdim\Gin@scaley\p@>\Gin@scalex\p@
               \let\Gin@scaley\Gin@scalex
             \else
               \let\Gin@scalex\Gin@scaley
             \fi
           \fi
           \Gin@req@width\Gin@scalex\Gin@nat@width
           \Gin@req@height\Gin@scaley\Gin@nat@height}%
       \fi
     \fi
  \fi
  \let\Gin@ewidth\Gin@exclamation
  \let\Gin@eheight\Gin@ewidth}
\newdimen\Gin@req@height
\newdimen\Gin@req@width
\let\Gin@outer@scalex\relax
\let\Gin@outer@scaley\relax
\let\Gin@angle\relax
\let\Gin@ewidth\Gin@exclamation
\let\Gin@eheight\Gin@ewidth
\def\Gin@scalex{1}
\let\Gin@scaley\Gin@exclamation
\def\Gin@i{%
 \def\Gin@req@sizes{%
   \Gin@req@height\Gin@nat@height
   \Gin@req@width\Gin@nat@width}%
 \@ifnextchar[\Gin@ii{\Gin@ii[]}}
\def\Gin@ii[#1]#2{%
    \def\@tempa{[}\def\@tempb{#2}%
    \ifx\@tempa\@tempb
      \def\@tempa{\Gin@iii[#1][}%
      \expandafter\@tempa
    \else
     \begingroup
       \@tempswafalse
       \toks@{\Ginclude@graphics{#2}}%
       \setkeys{Gin}{#1}%
       \Gin@esetsize
       \the\toks@
     \endgroup
     \fi}
\def\rotatebox{%
  \@ifnextchar[\Grot@box@kv\Grot@box@std}
\def\Grot@box@std#1#2{%
  \Grot@setangle{#1}%
  \setbox\z@\hbox{{#2}}%
  \Grot@x\z@
  \Grot@y\z@
  \Grot@box}
\def\Grot@box@kv[#1]#2#3{%
  \@begin@tempboxa\hbox{#3}%
    \Grot@x\width \divide\Grot@x\tw@
    \Grot@y\height \advance\Grot@y-\depth \divide\Grot@y\tw@
    \setkeys{Grot}{#1}%
    \setbox\z@\box\@tempboxa
    \Grot@setangle{#2}%
    \Grot@box
  \@end@tempboxa}
\define@key{Grot}{origin}[c]{%
 \@tfor\@tempa:=#1\do{%
    \if l\@tempa \Grot@x\z@\else
    \if r\@tempa \Grot@x\width\else
    \if t\@tempa \Grot@y\height\else
    \if b\@tempa \Grot@y-\depth\else
    \if B\@tempa \Grot@y\z@\fi\fi\fi\fi\fi}}
\define@key{Grot}{x}{\setlength\Grot@x{#1}}
\define@key{Grot}{y}{\setlength\Grot@y{#1}}
\define@key{Grot}{units}{%
  \def\Grot@setangle##1{%
  \dimen@##1\p@
  \dimen@ii#1\p@
  \divide\dimen@ii360\relax
  \divide\dimen@\dimen@ii
  \edef\Grot@angle{\number\dimen@}}}
\let\Gin@erotate\Grot@box@std
\endinput
%%
%% End of file `graphicx.sty'.
