# Supplementary material for: Digitally predicting protein localization and manipulating protein activity in fluorescence images using 4D reslicing GAN
Source: Bioinformatics. 2022 Nov 14;39(1):btac719. doi: 10.1093/bioinformatics/btac719 (PMC9805574; doi:10.1093/bioinformatics/btac719)
Supplement: btac719_Supplementary_Data [file btac719_supplementary_data.zip › landscap.sty]

% Landscape style file
% Don Hosek 2/5/88
\marginparwidth 0pt
\oddsidemargin  0pt
\evensidemargin  0pt
\marginparsep 0pt

\topmargin   0pt

\textwidth   9in
\textheight  6in
