# Supplementary material for: Digitally predicting protein localization and manipulating protein activity in fluorescence images using 4D reslicing GAN
Source: Bioinformatics. 2022 Nov 14;39(1):btac719. doi: 10.1093/bioinformatics/btac719 (PMC9805574; doi:10.1093/bioinformatics/btac719)
Supplement: btac719_Supplementary_Data [file btac719_supplementary_data.zip › main.tex]

\documentclass{bioinfo}
\copyrightyear{2015} \pubyear{2015}

% \usepackage{biblatex} %Imports biblatex package
\usepackage{multirow}
\usepackage{caption}
\usepackage{graphicx}
% \usepackage{unicode-math}

\access{Advance Access Publication Date: Day Month Year}
\appnotes{Manuscript Category}

\begin{document}
\firstpage{1}

\subtitle{Subject Section}

\title[Digitally Predicting Protein Localization and Manipulating Protein Activity]{Digitally Predicting Protein Localization and Manipulating Protein Activity in Fluorescence Images Using Four-dimensional Reslicing GAN}
\author[Yang Jiao \textit{et~al}.]{Yang Jiao\,$^{\text{\sfb 1,}}$, Lingkun Gu\,$^{\text{\sfb 2}}$, Yingtao Jiang\,$^{\text{\sfb 1}}$, Mo Weng\,$^{\text{\sfb 2,}*}$ and Mei Yang\,$^{\text{\sfb 1,}*}$}
\address{$^{\text{\sf 1}}$Department of Electrical and Computer Engineering, University of Nevada, Las Vegas, 89154, USA and \\
$^{\text{\sf 2}}$School of Life Sciences, University of Nevada, Las Vegas, 89154, USA.}

\corresp{$^\ast$To whom correspondence should be addressed.}

\history{Received on XXXXX; revised on XXXXX; accepted on XXXXX}

\editor{Associate Editor: XXXXXXX}

\abstract{\textbf{Motivation:} While multi-channel fluorescence microscopy is a vital imaging method in biological studies, the number of channels that can be imaged simultaneously is limited by technical and hardware limitations such as emission spectra cross-talk. One solution is using deep neural networks to model the localization relationship between two proteins so that the localization of one protein can be digitally predicted. Furthermore, the input and predicted localization implicitly reflect the modeled relationship. Accordingly, observing the response of the prediction via manipulating input localization could provide an informative way to analyze the modeled relationships between the input and the predicted proteins.\\
\textbf{Results:} We propose a Protein Localization Prediction (PLP) method using a cGAN named Four-dimensional Reslicing Generative Adversarial Network (4DR-GAN) to digitally generate additional channels. 4DR-GAN models the joint probability distribution of input and output proteins by simultaneously incorporating the protein localization signals in four dimensions including space and time. Because protein localization often correlates with protein activation state, based on accurate PLP, we further propose two novel tools: digital activation (DA) and digital inactivation (DI) to digitally activate and inactivate a protein, in order to observing the response of the predicted protein localization. Compared with genetic approaches, these tools allow precise spatial and temporal control. A comprehensive experiment on six pairs of proteins shows that 4DR-GAN achieves higher-quality PLP than Pix2Pix, and the DA and DI responses are consistent with the known protein functions. The proposed PLP method helps simultaneously visualize additional proteins, and the developed DA and DI tools provide guidance to study localization-based protein functions.\\
\textbf{Availability:} The open-source code is available at https://github.com/YangJiaoUSA/4DR-GAN.\\
\textbf{Contact:} \href{mo.weng@unlv.edu,mei.yang@unlv.edu}{mo.weng@unlv.edu,mei.yang@unlv.edu}\\
\textbf{Supplementary information:} Supplementary data are available at \textit{Bioinformatics}
online.}

\maketitle

\input{sections/supp.tex}
\clearpage

% \input{sections/references.tex}

% \bibliographystyle{bioinformatics}
\bibliography{egbib}


% \citealp{Boffelli03} might want to know about  text text text text

% \begin{table}[!t]
% \processtable{This is table caption\label{Tab:01}} {\begin{tabular}{@{}llll@{}}\toprule head1 &
% head2 & head3 & head4\\\midrule
% row1 & row1 & row1 & row1\\
% row2 & row2 & row2 & row2\\
% row3 & row3 & row3 & row3\\
% row4 & row4 & row4 & row4\\\botrule
% \end{tabular}}{This is a footnote}
% \end{table}

% \begin{figure}[!tpb]%figure1
% \fboxsep=0pt\colorbox{gray}{\begin{minipage}[t]{235pt} \vbox to 100pt{\vfill\hbox to
% 235pt{\hfill\fontsize{24pt}{24pt}\selectfont FPO\hfill}\vfill}
% \end{minipage}}
% %\centerline{\includegraphics{fig01.eps}}
% \caption{Caption, caption.}\label{fig:01}
% \end{figure}


% \begin{enumerate}
% \item this is item, use enumerate
% \item this is item, use enumerate
% \item this is item, use enumerate
% \end{enumerate}

% Text Text Text Text Text Text Text Text Text Text Text Text Text
% Text Text Text Text Text Text Text Text.
% Figure~2\vphantom{\ref{fig:02}} shows\vadjust{\pagebreak} that the
% above method  Text Text Text Text Text Text Text Text Text Text
% Text Text.  \citealp{Boffelli03} might want to know about text
% text text text Text Text Text Text Text Text  Text Text Text Text
% Text Text Text Text Text Text Text Text Text Text Text.
% Figure~2\vphantom{\ref{fig:02}} shows that the above method  Text
% Text Text Text Text Text Text Text Text Text  Text Text.
% \citealp{Boffelli03} might want to know about text text text text
% Text Text Text Text Text Text  Text Text Text Text Text Text Text
% Text Text Text Text Text Text Text\break Text.


% Text Text Text Text Text Text  Text Text Text Text Text Text Text
% Text Text  Text Text Text Text Text Text.
% Figure~2\vphantom{\ref{fig:02}} shows that the above method  Text
% Text Text Text\vspace*{-10pt}


% \section*{Acknowledgements}

% Text Text Text Text Text Text  Text Text.  \citealp{Boffelli03} might want to know about  text
% text text text\vspace*{-12pt}

% \section*{Funding}

% This work has been supported by the... Text Text  Text Text.\vspace*{-12pt}

\bibliographystyle{natbib}
% \bibliographystyle{achemnat}
% \bibliographystyle{plainnat}
% %\bibliographystyle{abbrv}
% \bibliographystyle{bioinformatics}
% %
% %\bibliographystyle{plain}
% %
% %\bibliography{Document}


% \begin{thebibliography}{}

% \bibitem[Bofelli {\it et~al}., 2000]{Boffelli03}
% Bofelli,F., Name2, Name3 (2003) Article title, {\it Journal Name}, {\bf 199}, 133-154.

% \bibitem[Bag {\it et~al}., 2001]{Bag01}
% Bag,M., Name2, Name3 (2001) Article title, {\it Journal Name}, {\bf 99}, 33-54.

% \bibitem[Yoo \textit{et~al}., 2003]{Yoo03}
% Yoo,M.S. \textit{et~al}. (2003) Oxidative stress regulated genes
% in nigral dopaminergic neurnol cell: correlation with the known
% pathology in Parkinson's disease. \textit{Brain Res. Mol. Brain
% Res.}, \textbf{110}(Suppl. 1), 76--84.

% \bibitem[Lehmann, 1986]{Leh86}
% Lehmann,E.L. (1986) Chapter title. \textit{Book Title}. Vol.~1, 2nd edn. Springer-Verlag, New York.

% \bibitem[Crenshaw and Jones, 2003]{Cre03}
% Crenshaw, B.,III, and Jones, W.B.,Jr (2003) The future of clinical
% cancer management: one tumor, one chip. \textit{Bioinformatics},
% doi:10.1093/bioinformatics/btn000.

% \bibitem[Auhtor \textit{et~al}. (2000)]{Aut00}
% Auhtor,A.B. \textit{et~al}. (2000) Chapter title. In Smith, A.C.
% (ed.), \textit{Book Title}, 2nd edn. Publisher, Location, Vol. 1, pp.
% ???--???.

% \bibitem[Bardet, 1920]{Bar20}
% Bardet, G. (1920) Sur un syndrome d'obesite infantile avec
% polydactylie et retinite pigmentaire (contribution a l'etude des
% formes cliniques de l'obesite hypophysaire). PhD Thesis, name of
% institution, Paris, France.

% \end{thebibliography}
\end{document}
