# Supplementary material for: Digitally predicting protein localization and manipulating protein activity in fluorescence images using 4D reslicing GAN
Source: Bioinformatics. 2022 Nov 14;39(1):btac719. doi: 10.1093/bioinformatics/btac719 (PMC9805574; doi:10.1093/bioinformatics/btac719)
Supplement: btac719_Supplementary_Data [file btac719_supplementary_data.zip › egbib.bib]

@article{wall2015fluorescence,
  title={Fluorescence quantum yield measurements of fluorescent proteins: a laboratory experiment for a biochemistry or molecular biophysics laboratory course},
  author={Wall, Kathryn P and Dillon, Rebecca and Knowles, Michelle K},
  journal={Biochemistry and Molecular Biology Education},
  volume={43},
  number={1},
  pages={52--59},
  year={2015},
  publisher={Wiley Online Library}
}

@article{mirza2014conditional,
  title={Conditional generative adversarial nets},
  author={Mirza, Mehdi and Osindero, Simon},
  journal={arXiv preprint arXiv:1411.1784},
  year={2014}
}

@article{goodfellow2020generative,
  title={Generative adversarial networks},
  author={Goodfellow, Ian and Pouget-Abadie, Jean and Mirza, Mehdi and Xu, Bing and Warde-Farley, David and Ozair, Sherjil and Courville, Aaron and Bengio, Yoshua},
  journal={Communications of the ACM},
  volume={63},
  number={11},
  pages={139--144},
  year={2020},
  publisher={ACM New York, NY, USA}
}

@inproceedings{osokin2017gans,
  title={GANs for biological image synthesis},
  author={Osokin, Anton and Chessel, Anatole and Carazo Salas, Rafael E and Vaggi, Federico},
  booktitle={Proceedings of the IEEE International Conference on Computer Vision},
  pages={2233--2242},
  year={2017}
}

@article{baniukiewicz2019generative,
  title={Generative adversarial networks for augmenting training data of microscopic cell images},
  author={Baniukiewicz, Piotr and Lutton, E Josiah and Collier, Sharon and Bretschneider, Till},
  journal={Frontiers in Computer Science},
  volume={1},
  pages={10},
  year={2019},
  publisher={Frontiers Media SA}
}

@article{dirvanauskas2019hemigen,
  title={Hemigen: human embryo image generator based on generative adversarial networks},
  author={Dirvanauskas, Darius and Maskeli{\=u}nas, Rytis and Raudonis, Vidas and Dama{\v{s}}evi{\v{c}}ius, Robertas and Scherer, Rafal},
  journal={Sensors},
  volume={19},
  number={16},
  pages={3578},
  year={2019},
  publisher={MDPI}
}

@inproceedings{bailo2019red,
  title={Red blood cell image generation for data augmentation using conditional generative adversarial networks},
  author={Bailo, Oleksandr and Ham, DongShik and Min Shin, Young},
  booktitle={Proceedings of the IEEE/CVF conference on computer vision and pattern recognition workshops},
  pages={0--0},
  year={2019}
}

@inproceedings{han2017transferring,
  title={Transferring microscopy image modalities with conditional generative adversarial networks},
  author={Han, Liang and Yin, Zhaozheng},
  booktitle={Proceedings of the IEEE Conference on Computer Vision and Pattern Recognition Workshops},
  pages={99--107},
  year={2017}
}

@inproceedings{tang20203d,
  title={3D conditional adversarial learning for synthesizing microscopic neuron image using skeleton-to-neuron translation},
  author={Tang, Zihao and Zhang, Donghao and Song, Yang and Wang, Heng and Liu, Dongnan and Zhang, Chaoyi and Liu, Siqi and Peng, Hanchuan and Cai, Weidong},
  booktitle={2020 IEEE 17th International Symposium on Biomedical Imaging (ISBI)},
  pages={1775--1779},
  year={2020},
  organization={IEEE}
}

@article{alam2021super,
  title={Super-resolution enhancement method based on generative adversarial network for integral imaging microscopy},
  author={Alam, Md Shahinur and Kwon, Ki-Chul and Erdenebat, Munkh-Uchral and Y. Abbass, Mohammed and Alam, Md Ashraful and Kim, Nam},
  journal={Sensors},
  volume={21},
  number={6},
  pages={2164},
  year={2021},
  publisher={MDPI}
}

@article{wang2022resolution,
  title={Resolution enhancement in microscopic imaging based on generative adversarial network with unpaired data},
  author={Wang, Wenjian and Wang, Huaying and Yang, Shaokai and Zhang, Xiaolei and Wang, Xue and Wang, Jieyu and Lei, Jialiang and Zhang, Zijian and Dong, Zhao},
  journal={Optics Communications},
  volume={503},
  pages={127454},
  year={2022},
  publisher={Elsevier}
}

@article{ishii2020generative,
  title={Generative and discriminative model-based approaches to microscopic image restoration and segmentation},
  author={Ishii, Shin and Lee, Sehyung and Urakubo, Hidetoshi and Kume, Hideaki and Kasai, Haruo},
  journal={Microscopy},
  volume={69},
  number={2},
  pages={79--91},
  year={2020},
  publisher={Oxford University Press}
}

@article{zhou20203d,
  title={3D high resolution generative deep-learning network for fluorescence microscopy imaging},
  author={Zhou, Hang and Cai, Ruiyao and Quan, Tingwei and Liu, Shijie and Li, Shiwei and Huang, Qing and Ert{\"u}rk, Ali and Zeng, Shaoqun},
  journal={Optics Letters},
  volume={45},
  number={7},
  pages={1695--1698},
  year={2020},
  publisher={Optica Publishing Group}
}

@inproceedings{rana2018computational,
  title={Computational histological staining and destaining of prostate core biopsy RGB images with generative adversarial neural networks},
  author={Rana, Aman and Yauney, Gregory and Lowe, Alarice and Shah, Pratik},
  booktitle={2018 17th IEEE International Conference on Machine Learning and Applications (ICMLA)},
  pages={828--834},
  year={2018},
  organization={IEEE}
}

@inproceedings{bayramoglu2017towards,
  title={Towards virtual H\&E staining of hyperspectral lung histology images using conditional generative adversarial networks},
  author={Bayramoglu, Neslihan and Kaakinen, Mika and Eklund, Lauri and Heikkila, Janne},
  booktitle={Proceedings of the IEEE International Conference on Computer Vision Workshops},
  pages={64--71},
  year={2017}
}

@article{rivenson2019phasestain,
  title={PhaseStain: the digital staining of label-free quantitative phase microscopy images using deep learning},
  author={Rivenson, Yair and Liu, Tairan and Wei, Zhensong and Zhang, Yibo and de Haan, Kevin and Ozcan, Aydogan},
  journal={Light: Science \& Applications},
  volume={8},
  number={1},
  pages={1--11},
  year={2019},
  publisher={Nature Publishing Group}
}

@article{li2020deep,
  title={Deep learning for virtual histological staining of bright-field microscopic images of unlabeled carotid artery tissue},
  author={Li, Dan and Hui, Hui and Zhang, Yingqian and Tong, Wei and Tian, Feng and Yang, Xin and Liu, Jie and Chen, Yundai and Tian, Jie},
  journal={Molecular imaging and biology},
  volume={22},
  number={5},
  pages={1301--1309},
  year={2020},
  publisher={Springer}
}

@article{liu2021unpaired,
  title={Unpaired stain transfer using pathology-consistent constrained generative adversarial networks},
  author={Liu, Shuting and Zhang, Baochang and Liu, Yiqing and Han, Anjia and Shi, Huijuan and Guan, Tian and He, Yonghong},
  journal={IEEE Transactions on Medical Imaging},
  volume={40},
  number={8},
  pages={1977--1989},
  year={2021},
  publisher={IEEE}
}

@article{vasiljevic2021towards,
  title={Towards histopathological stain invariance by unsupervised domain augmentation using generative adversarial networks},
  author={Vasiljevi{\'c}, Jelica and Feuerhake, Friedrich and Wemmert, C{\'e}dric and Lampert, Thomas},
  journal={Neurocomputing},
  volume={460},
  pages={277--291},
  year={2021},
  publisher={Elsevier}
}

@inproceedings{zanjani2018stain,
  title={Stain normalization of histopathology images using generative adversarial networks},
  author={Zanjani, Farhad Ghazvinian and Zinger, Svitlana and Bejnordi, Babak Ehteshami and van der Laak, Jeroen AWM and de With, Peter HN},
  booktitle={2018 IEEE 15th International symposium on biomedical imaging (ISBI 2018)},
  pages={573--577},
  year={2018},
  organization={IEEE}
}

@inproceedings{cong2021texture,
  title={Texture Enhanced Generative Adversarial Network For Stain Normalisation In Histopathology Images},
  author={Cong, Cong and Liu, Sidong and Di Ieva, Antonio and Pagnucco, Maurice and Berkovsky, Shlomo and Song, Yang},
  booktitle={2021 IEEE 18th International Symposium on Biomedical Imaging (ISBI)},
  pages={1949--1952},
  year={2021},
  organization={IEEE}
}

@article{isomura2021dimensionality,
  title={Dimensionality reduction to maximize prediction generalization capability},
  author={Isomura, Takuya and Toyoizumi, Taro},
  journal={Nature Machine Intelligence},
  volume={3},
  number={5},
  pages={434--446},
  year={2021},
  publisher={Nature Publishing Group}
}

@article{wang2021global,
  title={Global voxel transformer networks for augmented microscopy},
  author={Wang, Zhengyang and Xie, Yaochen and Ji, Shuiwang},
  journal={Nature Machine Intelligence},
  volume={3},
  number={2},
  pages={161--171},
  year={2021},
  publisher={Nature Publishing Group}
}

@article{kench2021generating,
  title={Generating three-dimensional structures from a two-dimensional slice with generative adversarial network-based dimensionality expansion},
  author={Kench, Steve and Cooper, Samuel J},
  journal={Nature Machine Intelligence},
  volume={3},
  number={4},
  pages={299--305},
  year={2021},
  publisher={Nature Publishing Group}
}

@inproceedings{isola2017image,
  title={Image-to-image translation with conditional adversarial networks},
  author={Isola, Phillip and Zhu, Jun-Yan and Zhou, Tinghui and Efros, Alexei A},
  booktitle={Proceedings of the IEEE conference on computer vision and pattern recognition},
  pages={1125--1134},
  year={2017}
}

@article{shigene2021translation,
  title={Translation of cellular protein localization using convolutional networks},
  author={Shigene, Kei and Hiasa, Yuta and Otake, Yoshito and Soufi, Mazen and Janewanthanakul, Suphamon and Nishimura, Tamako and Sato, Yoshinobu and Suetsugu, Shiro},
  journal={Frontiers in Cell and Developmental Biology},
  volume={9},
  year={2021},
  publisher={Frontiers Media SA}
}

@article{heusel2017gans,
  title={Gans trained by a two time-scale update rule converge to a local nash equilibrium},
  author={Heusel, Martin and Ramsauer, Hubert and Unterthiner, Thomas and Nessler, Bernhard and Hochreiter, Sepp},
  journal={Advances in neural information processing systems},
  volume={30},
  year={2017}
}

@inproceedings{zhang2018unreasonable,
  title={The unreasonable effectiveness of deep features as a perceptual metric},
  author={Zhang, Richard and Isola, Phillip and Efros, Alexei A and Shechtman, Eli and Wang, Oliver},
  booktitle={Proceedings of the IEEE conference on computer vision and pattern recognition},
  pages={586--595},
  year={2018}
}

@inproceedings{szegedy2016rethinking,
  title={Rethinking the inception architecture for computer vision},
  author={Szegedy, Christian and Vanhoucke, Vincent and Ioffe, Sergey and Shlens, Jon and Wojna, Zbigniew},
  booktitle={Proceedings of the IEEE conference on computer vision and pattern recognition},
  pages={2818--2826},
  year={2016}
}

@inproceedings{carreira2017quo,
  title={Quo vadis, action recognition? a new model and the kinetics dataset},
  author={Carreira, Joao and Zisserman, Andrew},
  booktitle={proceedings of the IEEE Conference on Computer Vision and Pattern Recognition},
  pages={6299--6308},
  year={2017}
}

@article{wang2018video,
  title={Video-to-video synthesis},
  author={Wang, Ting-Chun and Liu, Ming-Yu and Zhu, Jun-Yan and Liu, Guilin and Tao, Andrew and Kautz, Jan and Catanzaro, Bryan},
  journal={arXiv preprint arXiv:1808.06601},
  year={2018}
}

@article{martin2009pulsed,
  title={Pulsed contractions of an actin--myosin network drive apical constriction},
  author={Martin, Adam C and Kaschube, Matthias and Wieschaus, Eric F},
  journal={Nature},
  volume={457},
  number={7228},
  pages={495--499},
  year={2009},
  publisher={Nature Publishing Group}
}

@article{martin2010integration,
  title={Integration of contractile forces during tissue invagination},
  author={Martin, Adam C and Gelbart, Michael and Fernandez-Gonzalez, Rodrigo and Kaschube, Matthias and Wieschaus, Eric F},
  journal={Journal of Cell Biology},
  volume={188},
  number={5},
  pages={735--749},
  year={2010},
  publisher={The Rockefeller University Press}
}

@article{rauskolb2014cytoskeletal,
  title={Cytoskeletal tension inhibits Hippo signaling through an Ajuba-Warts complex},
  author={Rauskolb, Cordelia and Sun, Shuguo and Sun, Gongping and Pan, Yuanwang and Irvine, Kenneth D},
  journal={Cell},
  volume={158},
  number={1},
  pages={143--156},
  year={2014},
  publisher={Elsevier}
}

@article{xie2015intracellular,
  title={Intracellular signalling and intercellular coupling coordinate heterogeneous contractile events to facilitate tissue folding},
  author={Xie, Shicong and Martin, Adam C},
  journal={Nature communications},
  volume={6},
  number={1},
  pages={1--13},
  year={2015},
  publisher={Nature Publishing Group}
}

@article{dawes2005folded,
  title={Folded gastrulation, cell shape change and the control of myosin localization},
  author={Dawes-Hoang, Rachel E and Parmar, Kush M and Christiansen, Audrey E and Phelps, Chris B and Brand, Andrea H and Wieschaus, Eric F},
  year={2005},
  journal={Development},
  volume={132},
  number={18},
  pages={4165–4178},
  publisher={Oxford University Press for The Company of Biologists Limited}
}

@article{razzell2018force,
  title={The force-sensitive protein Ajuba regulates cell adhesion during epithelial morphogenesis},
  author={Razzell, William and Bustillo, Maria E and Zallen, Jennifer A},
  journal={Journal of Cell Biology},
  volume={217},
  number={10},
  pages={3715--3730},
  year={2018},
  publisher={Rockefeller University Press}
}

@inproceedings{park2019semantic,
  title={Semantic image synthesis with spatially-adaptive normalization},
  author={Park, Taesung and Liu, Ming-Yu and Wang, Ting-Chun and Zhu, Jun-Yan},
  booktitle={Proceedings of the IEEE/CVF conference on computer vision and pattern recognition},
  pages={2337--2346},
  year={2019}
}

@inproceedings{johnson2016perceptual,
  title={Perceptual losses for real-time style transfer and super-resolution},
  author={Johnson, Justin and Alahi, Alexandre and Fei-Fei, Li},
  booktitle={European conference on computer vision},
  pages={694--711},
  year={2016},
  organization={Springer}
}

@article{kingma2014adam,
  title={Adam: A method for stochastic optimization},
  author={Kingma, Diederik P and Ba, Jimmy},
  journal={arXiv preprint arXiv:1412.6980},
  year={2014}
}

@article{bradley2007adaptive,
  title={Adaptive thresholding using the integral image},
  author={Bradley, Derek and Roth, Gerhard},
  journal={Journal of graphics tools},
  volume={12},
  number={2},
  pages={13--21},
  year={2007},
  publisher={Taylor \& Francis}
}

@article{schindelin2012fiji,
  title={Fiji: an open-source platform for biological-image analysis},
  author={Schindelin, Johannes and Arganda-Carreras, Ignacio and Frise, Erwin and Kaynig, Verena and Longair, Mark and Pietzsch, Tobias and Preibisch, Stephan and Rueden, Curtis and Saalfeld, Stephan and Schmid, Benjamin and others},
  journal={Nature methods},
  volume={9},
  number={7},
  pages={676--682},
  year={2012},
  publisher={Nature Publishing Group}
}
