# Supplementary material for: Digitally predicting protein localization and manipulating protein activity in fluorescence images using 4D reslicing GAN
Source: Bioinformatics. 2022 Nov 14;39(1):btac719. doi: 10.1093/bioinformatics/btac719 (PMC9805574; doi:10.1093/bioinformatics/btac719)
Supplement: btac719_Supplementary_Data [file btac719_supplementary_data.zip › crop.cfg]

\renewcommand*\CROP@font{\normalcolor\normalsize\sf}
\renewcommand*\CROP@@ulc{%
  \begin{picture}(0,0)\unitlength\p@\thinlines
  \put(-35,0){\line(1,0){30}}
  \put(0,35){\line(0,-1){30}}
  \end{picture}}
\renewcommand*\CROP@@urc{%
  \begin{picture}(0,0)\unitlength\p@\thinlines
  \put(35,0){\line(-1,0){30}}
  \put(0,35){\line(0,-1){30}}
  \end{picture}}
\renewcommand*\CROP@@llc{%
  \begin{picture}(0,0)\unitlength\p@\thinlines
  \put(-35,0){\line(1,0){30}}
  \put(0,-35){\line(0,1){30}}
  \end{picture}}
\renewcommand*\CROP@@lrc{%
  \begin{picture}(0,0)\unitlength\p@\thinlines
  \put(35,0){\line(-1,0){30}}
  \put(0,-35){\line(0,1){30}}
  \end{picture}}
\renewcommand*\CROP@@info{{\global\advance\CROP@index\@ne
  \def\x{\discretionary{}{}{\hbox{\kern.5em---\kern.5em}}}%
  \hskip10\p@\advance\paperwidth-20\p@
  \raise8\p@\vbox to\z@{\centering\hsize\paperwidth\vss
  \reset@font\let\protect\relax\CROP@font{%
  ``\MakeLowercase\jobname''\x\the\year/\the\month/\the\day\x
  page\kern.5em\thepage\x\#\the\CROP@index\strut}}}}
\cropdef\CROP@@ulc\CROP@@urc\CROP@@llc\CROP@@lrc{cam}

\renewcommand*\CROP@kernel{\color@setgroup
  \vbox to\z@{\vskip\CROP@vorigin
    \hb@xt@\z@{\hskip\CROP@horigin
      \CROP@every
      \vbox to\paperheight{%
        \hb@xt@\paperwidth{%
          \CROP@ulc\CROP@uedge\CROP@urc}%
        \CROP@ledge
	\vskip3pc
        \hb@xt@\paperwidth{%
          \setbox\z@\hbox{\CROP@@@info}%
          \ht\z@\z@ \dp\z@\z@ \hss\box\z@\hss}%
	\vskip-3pc
        \hb@xt@\paperwidth{%
          \CROP@llc\hfil\CROP@lrc}}%
    \hss}%
  \vss}\color@endgroup}
